# Supplementary material for: Nurses’ Experience Using Telehealth in the Follow-Up Care of Patients with Inflammatory Bowel Disease—A Scoping Review
Source: Nurs Rep. 2025 Dec 29;16(1):11. doi: 10.3390/nursrep16010011 (PMC12844754; doi:10.3390/nursrep16010011)
Supplement: Supplementary file 1 [file nursrep-16-00011-s001.zip]

Archive with 1 entries (1 files):
- nursrep-4004893-supplementary.pdf
